# Supplementary material for: RAC1B Regulation of TGFB1 Reveals an Unexpected Role of Autocrine TGFβ1 in the Suppression of Cell Motility
Source: Cancers (Basel). 2020 Nov 29;12(12):3570. doi: 10.3390/cancers12123570 (PMC7760153; doi:10.3390/cancers12123570)
Supplement: Supplementary file 1 [file cancers-12-03570-s001.zip]

Archive with 4 entries (3 files):
- cancers-950540-supplementary/
- cancers-950540-supplementary/cancers-950540-supplementary R3.pdf
- cancers-950540-supplementary/Table S1_Primers for PCR.doc
- cancers-950540-supplementary/Uncropped blots_Figures 3-5_completed.pdf
